# Supplementary material for: Analysis of the Effects of Ninjin’yoeito on Physical Frailty in Mice
Source: Int J Mol Sci. 2022 Sep 23;23(19):11183. doi: 10.3390/ijms231911183 (PMC9569708; doi:10.3390/ijms231911183)
Supplement: Supplementary file 1 [file ijms-23-11183-s001.zip]

Archive with 1 entries (1 files):
- ijms-1865071-supplementary.pdf
